# Supplementary material for: Explorations on Thermodynamic and Kinetic Performances of Various Cationic Exchange Durations for Synthetic Clinoptilolite
Source: Molecules. 2022 Apr 18;27(8):2597. doi: 10.3390/molecules27082597 (PMC9024986; doi:10.3390/molecules27082597)
Supplement: Supplementary file 1 [file molecules-27-02597-s001.zip]

Archive with 1 entries (1 files):
- molecules-1653227-supplementary.pdf
